# Supplementary material for: Effect of psychological first aid training for fellows on resident burnout and distress in the intensive care unit
Source: PLoS One. 2026 Feb 9;21(2):e0340456. doi: 10.1371/journal.pone.0340456 (PMC12885303; doi:10.1371/journal.pone.0340456)
Supplement: S1 File — (XLSX) [file pone.0340456.s008.xlsx]

## Sheet: Paired resident pre
Gender	Age	Race	Hispanic	Married?	Living with SO? (If not married)	# of children in house	R/F/I	Residency other than UTSW?	Planning to do fellowship in PCCM?	Planning to do fellowship in cardiolog1?	Year started residency	Do 1ou know how to access ps1chiatric assistance through UTSW?	Do 1ou know an1 healthcare workers at UTSW who could not access ps1chiatr1 care in a timel1 manner?	Time spent in MICU this academic year	Is this 1our first ever MICU rotation?	PRE Pre-MBI PA	Pre Pre PA for stats	Pre Pre-MBI D	Pre Pre-MBI EE	Pre Pre MBI total	Pre Pre-VAS	Pre Post-MBI PA	Pre Post MBI PA for stats	Pre Post-MBI D	Pre Post-MBI EE	Pre Post MBI total	Pre Post-VAS
1	29	3	N	1		0	R		N	1	2022	1	N	<1 month	N	14	4	8	8	20	25	13	5	11	10	26	30
F	27	1	N	N	N	0	R		N	1	2022	1	N	<1 month	N	14	4	5	10	19	65	16	2	11	11	24	55
1	29	3	N	N	N	0	R		N	N	2023	N	N	1-3 months	N	10	8	16	13	37	75	14	4	17	16	37	70
1	28	1	N	1		0	R		1	N	2022	1	N	1-3 months	N	13	5	3	12	20	70	16	2	2	9	13	70
F	28	B	N	N	N	0	R		N	N	2023	N	N	<1 month	N	12	6	1	5	12	60	15	3	2	5	10	70
1	26	3	N	N	1	0	R		N	1	2023	1	N	1-3 months	N	14	4	6	9	19	60	17	1	10	9	20	40
1	28	1	N	N	1	0	R		1	N	2023	1	N	>3 months	N	14	4	4	5	13	30	11	7	4	9	20	85
F	30	1	N	N	N	0	R		N	N	2022	1	N	1-3 months	N	17	1	9	10	20	75	15	3	5	10	18	75
1	28	Other	1	1		0	I		N	1	2024	N	N	<1 month	1	9	9	0	2	11	70	10	8	0	6	14	50
1	32	1	N	N	1	0	R		N	N	2024	1	N	<1 month	1	14	4	2	5	11	30	16	2	6	8	16	20
1	29	1	N	1		0	R	FM	N	N	2023	1	N	1-3 months	1	17	1	5	11	17	22	14	4	11	13	28	22
F	27	3	N	1		0	I	FM	N	N	2023	N	N	1-3 months	1	13	5	2	7	14	60	13	5	6	11	22	50
1	31	1	N	N	1	0	R		N	N	2022	N	N	1-3 months	N	17	1	13	13	27	60	15	3	10	13	26	70
1	27	Black	N	N	N	0	R		N	1	2023	N	N	<1 month	N	15	3	3	10	16	65	15	3	9	15	27	75
1	27	3	N	N	1	0	R		1	1	2023	N	N	<1 month	N	17	1	2	4	7	50	17	1	1	4	6	40
F	34	3	N	1		1	I		N	N	2023	N	N	1-3 months	N	8	10	5	8	23	80	12	6	10	11	27	70
F	29	3	N	N	N	0	R	FM	N	N	2023	1	N	<1 month	1	10	8	9	11	28	75	9	9	16	10	35
F	27	3	N	1		0	R	FM	N	N	2023	1	1	1-3 months	1	8	10	13	16	39	50	7	11	12	16	39	60
F	27	1	1	N	N	0	R		N	1	2023	1	N	<1 month	N	13	5	1	9	15	70	15	3	0	9	12	60
F	26		1	1	1	0	I		1	N	2024	N	N	<1 month	1	15	3	3	8	14	20	15	3	4	8	15	50
F	28	3	N	1		0	R		1	N	2022	1	1	1-3 months	N	9	9	3	14	26	35	8	10	8	4	22	34
1	30	1	N	1		2	R		1	N	2023	N	N	<1 month	N	16	2	0	2	4	20	15	3	15	1	19	35
1	28	3	N	1		0	R		N	N	2023	1	1	1 month	N	11	7	3	8	18	29	16	2	16	6	24	46
F	28	3	N	N	N	0	R		N	N	2022	1	N	1-3 months	N	11	7	6	13	26	37	10	8	10	9	27	46
F	28	1	N	N	N	0	R		1	N	2022	1	N	<1 months	N	15	3	8	8	19	34	17	1	17	6	24	47
1	34	1	N	1		1	R		N	N	2022	1	N	<1 month	N	13	5	11	13	29	42	9	9	9	12	30	51
F	31	3	N	1		1	I		N	N	2024	1	N	1-3 months	N	15	3	1	7	11	26	11	7	11	0	18	29
F	30	Black	N	N	N	0	I	Neurology	N	N	2024	1	N	1-3 months	N	14	4	1	11	16	30	12	6	12	3	21	36
F	29	1	N	N	N	0	R		N	N	2023	1	N	1-3 months	N	16	2	0	8	10	26	11	7	11	1	19	31
1	26	Indian	N	N	N	0	R		N	N	2023	1	N	<1 months	N	15	3	2	5	10	25	16	2	16	2	20	38
1	28	3	N	1		1	R		N	1	2023	N	N	1-3 months	N	16	2	8	9	19	35	16	2	16	7	25	48
1	27	1	N	N	1	0	I		N	N	2024	1	N	1-3 months	1	14	4	1	4	9	23	15	3	15	0	18	33

## Sheet: Paired resident post
Gender	Age	Race	Hispanic	Married?	Living with SO? (If not married)	# of children in house	R/F/I	Residency other than UTSW?	Planning to do fellowship in PCCM?	Planning to do fellowship in cardiolog1?	Year started residency	Do 1ou know how to access ps1chiatric assistance through UTSW?	Do 1ou know an1 healthcare workers at UTSW who could not access ps1chiatr1 care in a timel1 manner?	Time spent in MICU this academic year	Is this 1our first ever MICU rotation?	Post Pre-MBI PA	Post pre MBI PA for stats	Post Pre-MBI D	Post Pre-MBI EE	Post Pre MBI total	Post Pre-VAS	Post post-MBI PA	post post MBI PA for stats	Post post-MBI D	Post post-MBI EE	post post mbi total	Post-VAS
F	28	1	N	N	1	0	R		N	1	2023	1	1	1-3 months	N	13	5	3	12	20	80	13	5	2	9	16	60
F	33	Asian	N	1		1	R		N	N	2023	1	N	<1 month	N	6	12	12	13	37	85	10	8	8	9	25	70
1	26	Asian	N	1		0	I		N	1	2024	1	N	<1 month	N	16	2	6	6	14	60	21	-3	6	6	9	20
F	31	Black	N	1		1	R		N	1	2023	N	N	1-3 months	N	15	3	2	10	15	50	14	4	3	10	17	40
1	28	1	N	N	N	0	R		1	N	2023	1	N	1-3 months	N	15	3	9	13	25	65	14	4	8	17	29	75
F	31	Black	N	N	1	0	I	Derm	N	N	2024	1	N	1-3 months	1	16	2	1	16	19	40	17	1	8	14	23	60
F	29	1	N	N	N	0	R		N	N	2023	1	N	1-3 months	N	17	1	2	8	11	50	17	1	0	12	13	50
1	27	Middle east	N	1		0	I		N	N	2024	N	N	<1 month	1	16	2	7	7	16	25	17	1	2	3	6	25
F	31	Black	N	N	N	0	I		N	N	2024	N	N	1-3 months	1	13	5	10	12	27		11	7	9	16	32
F	26	Asian	N	N	N	0	R		N	1	2023	1	N	1-3 months	N	13	5	4	9	18	60	9	9	2	7	18	90
1	41	1	N	N	N	0	R		1	N	2023	1	N	1-3 months	N	17	1	0	4	5	30	18	0	1	4	5	40
F	27	Asian	N	N	1	0	I		N	N	2024	1	N	<1 month	1	15	3	5	9	17	50	13	5	6	11	22	65
F	29	1	N	1		0	R		N	1	2022	1	N	1-3 months	N	11	7	10	11	28	50	12	6	10	12	28	40
F	30	1	N	N	N	0	R		N	1	2022	1	N	1-3 months	N	14	4	8	3	15	50	13	5	5	0	10	50

## Sheet: POST PFA Training Survey
	Overall impression of training	overall impression of presentor	course achieve the learning objectives	PFA is a valuable tool for ICU clinicians	Course will lead to a change in practice	Confidence in performating PFA with residents in the ICU
	4	5	4	5	4	3
	4	4	4	5	4	4
	4	4	4	4	4	3
	5	5	5	5	5	5
	5	5	5	5	5	5
	4	5	4	5	4	4
	4	5	4	5	5	2
	5	5	5	5	5	4
	5	5	5	5	5	5
	5	5	5	5	5	5
	3	3	3	5	3	3
	Overall impression of the training
		Extremely negative	0
		Negative	0
		Neutral	1
		Positive	5
		Extremely positive	5
	Impression of the presenter
		Extremely negative	0
		Negative	0
		Neutral	1
		Positive	2
		Extremely positive	8
	Course achieve the learning objectives
		Strongly disagree	0
		Disagree	0
		Neutral	1
		Agree	5
		Strongly agree	5
	PFA is a valuable tool for ICU clinicians
		Strongly disagree	0
		Disagree	0
		Neutral	0
		Agree	1
	Course will lead to a change in practice
		Strongly disagree	0
		Disagree	0
		Neutral	1
		Agree	4
		Strongly agree	6
	Confidence in performating PFA with residents in the ICU
		Not at all confident	0
		Slightly confident	1
		Confident	3
		Very confident	3
		Extremely confident	4
